# Supplementary material for: Oxidation of Aldehydes Used as Food Additives by Peroxynitrite
Source: Antioxidants (Basel). 2023 Mar 17;12(3):743. doi: 10.3390/antiox12030743 (PMC10241184; doi:10.3390/antiox12030743)
Supplement: Supplementary file 1 [file antioxidants-12-00743-s001.zip]

Archive with 1 entries (1 files):
- antioxidants-2218395-supplementary.pdf
